# Supplementary material for: Validation of the Auditory Stroop Task to increase cognitive load in walking tasks in healthy elderly and persons with Parkinson’s disease
Source: PLoS One. 2019 Aug 6;14(8):e0220735. doi: 10.1371/journal.pone.0220735 (PMC6684087; doi:10.1371/journal.pone.0220735)
Supplement: S1 Table — Numbers indicate median (interquartile range), and p-values. COV, Coefficient of variation; AST, Auditory Stroop Task; RNT, Random Numbers Task; noCL, no additional cognitive load condition; VC, with visual cues; noVC, without visual cues. (XLSX) [file pone.0220735.s001.xlsx]

## Sheet: Exp1 - suppl table 1
	Table A2,1, Supplementary table for results of Experiment 1
		Effects of cognitive load
		AST/noVC x noCL/noVC						AST/VC x noCL/VC						AST/noVC x RNT/noVC						AST/VC x RNT/VC						RNT/noVC x noCL/noVC						RNT/VC x noCL/VC
		AST		noCL		p-value		AST		noCL		p-value		AST		RNT		p-value		AST		RNT		p-value		RNT		noCL		p-value		RNT		noCL		p-value
	Velocity (m/s)	0,98	(0,35)	1,12	(0,30)	0,000		0,95	(0,36)	1,00	(0,33)	0,019		0,98	(0,35)	1,04	(0,31)	0,001		0,95	(0,36)	0,97	(0,37)	0,064		1,04	(0,31)	1,12	(0,30)	0,001		0,97	(0,37)	1,00	(0,33)	1,000
	Cadence (step/min)	81,0	(12,6)	85,6	(7,26)	0,019		68,1	(19,9)	81,7	(14,2)	0,000		81,0	(12,6)	85,8	(8,31)	0,004		68,1	(19,9)	77,6	(15,8)	0,019		85,8	(8,31)	85,6	(7,26)	0,359		77,6	(15,8)	81,7	(14,2)	0,004
	Stride length (m)	1,14	(0,25)	1,21	(0,20)	0,000		1,22	(0,19)	1,21	(0,16)	1,000		1,14	(0,25)	1,14	(0,22)	0,004		1,22	(0,19)	1,21	(0,15)	1,000		1,14	(0,22)	1,21	(0,20)	0,064		1,21	(0,15)	1,21	(0,16)	0,359
	Stride time (s)	1,14	(0,13)	1,13	(0,12)	0,001		1,30	(0,31)	1,21	(0,25)	0,001		1,14	(0,13)	1,14	(0,13)	0,004		1,30	(0,31)	1,26	(0,31)	0,019		1,14	(0,13)	1,13	(0,12)	0,064		1,26	(0,31)	1,21	(0,25)	0,004
	Stride length COV	5,37	(2,73)	2,51	(0,78)	0,000		4,84	(4,29)	2,69	(1,20)	0,019		5,37	(2,73)	2,38	(0,85)	0,000		4,84	(4,29)	2,30	(1,43)	0,001		2,38	(0,85)	2,51	(0,78)	0,648		2,30	(1,43)	2,69	(1,20)	0,648
	Stride time COV	5,01	(2,69)	3,29	(1,50)	0,004		5,03	(3,18)	3,47	(1,66)	0,004		5,01	(2,69)	2,93	(0,97)	0,019		5,03	(3,18)	3,62	(2,04)	0,019		2,93	(0,97)	3,29	(1,50)	0,019		3,62	(2,04)	3,47	(1,66)	0,648
		Effects of visual cues																		Interaction effects
		noCL/noVC x noCL/VC						AST/noVC x AST/VC						RNT/noVC x RNT/VC						AST x cues			RNT x cues
		noVC		VC		p-value		noVC		VC		p-value		noVC		VC		p-value		F-ratio	p-value		F-ratio	p-value
	Velocity (m/s)	1,12	(0,30)	1,00	(0,33)	0,000		0,98	(0,35)	0,95	(0,36)	0,019		1,04	(0,31)	0,97	(0,37)	0,004		8,591	0,009		3,712	0,070
	Cadence (step/min)	85,6	(7,26)	81,7	(14,2)	0,167		81,0	(12,6)	68,1	(19,9)	0,000		85,8	(8,31)	77,6	(15,8)	0,004		4,890	0,040		4,583	0,046
	Stride length (m)	1,21	(0,20)	1,21	(0,16)	1,000		1,14	(0,25)	1,22	(0,19)	0,019		1,14	(0,22)	1,21	(0,15)	0,167		27,87	0,000		11,16	0,004
	Stride time (s)	1,13	(0,12)	1,21	(0,25)	0,000		1,14	(0,13)	1,30	(0,31)	0,000		1,14	(0,13)	1,26	(0,31)	0,000		4,240	0,054		8,403	0,010
	Stride length COV	2,51	(0,78)	2,69	(1,20)	1,000		5,37	(2,73)	4,84	(4,29)	1,000		2,38	(0,85)	2,30	(1,43)	0,359		2,388	0,140		0,038	0,847
	Stride time COV	3,29	(1,50)	3,47	(1,66)	0,359		5,01	(2,69)	5,03	(3,18)	0,648		2,93	(0,97)	3,62	(2,04)	0,167		0,365	0,553		1,387	0,254
		High vs, low cognitive load
		AST_l/noVC x AST_h/noVC						AST_l/VC x AST_h/VC						RNT_l/noVC x RNT_h/noVC						RNT_l/VC x RNT_h/VC
		AST_l		AST_h		p-value		AST_l		AST_h		p-value		RNT_l		RNT_h		p-value		RNT_l		RNT_h		p-value
	Velocity (m/s)	0,98	(0,31)	0,98	(0,35)	0,648		1,02	(0,34)	0,96	(0,43)	0,359		1,05	(0,25)	1,02	(0,34)	0,064		0,99	(0,36)	0,96	(0,39)	0,019
	Cadence (step/min)	83,8	(14,3)	83,9	(16,5)	0,167		75,7	(22,6)	70,8	(22,3)	1,000		85,5	(8,39)	86,8	(8,71)	1,000		77,8	(16,4)	75,6	(16,5)	0,019
	Stride length (m)	1,14	(0,24)	1,13	(0,23)	1,000		1,25	(0,19)	1,24	(0,23)	1,000		1,14	(0,23)	1,14	(0,22)	0,019		1,20	(0,18)	1,19	(0,17)	1,000
	Stride time (s)	1,15	(0,14)	1,15	(0,11)	0,167		1,30	(0,32)	1,29	(0,32)	0,359		1,14	(0,13)	1,13	(0,14)	0,019		1,24	(0,32)	1,27	(0,30)	0,000
	Stride length COV	3,57	(3,33)	6,73	(5,10)	1,000		3,59	(5,26)	4,18	(7,25)	0,167		2,47	(0,98)	2,21	(1,15)	0,359		2,64	(2,01)	2,20	(1,46)	0,359
	Stride time COV	3,69	(2,99)	3,85	(4,75)	1,000		4,47	(3,57)	4,07	(3,63)	1,000		2,94	(1,16)	2,92	(0,72)	1,000		3,71	(1,79)	3,27	(1,78)	1,000
	Numbers indicate median (interquartile range), and p-values, Coefficient of variability (COV), Auditory Stroop Task (AST), Random Numbers Task (RNT), no additional cognitive load (noCL) condition, with (VC) or without visual cues (noVC)
