# Supplementary material for: Validation of the Auditory Stroop Task to increase cognitive load in walking tasks in healthy elderly and persons with Parkinson’s disease
Source: PLoS One. 2019 Aug 6;14(8):e0220735. doi: 10.1371/journal.pone.0220735 (PMC6684087; doi:10.1371/journal.pone.0220735)
Supplement: S2 Table — Numbers indicate median (interquartile range), and p-value. COV, Coefficient of variation; AST, Auditory Stroop Task; RNT, Random Numbers Task; noCL, no additional cognitive load condition; VC, with visual cues; noVC, without visual cues; Healthy, healthy control subjects; PD, persons with Parkinson's disease; PD (EO excl): extreme outlier (PD19) excluded from analysis; N/A, not applicable. (XLSX) [file pone.0220735.s002.xlsx]

## Sheet: Exp2 - suppl table 2
	Table A2.2. Supplementary table for results of Experiment 2
			Effects of cognitive load												Effects of visual cues												Interaction effect			Effects of participant class (PD-FOG vs. HC)
			AST/noVC vs noCL/noVC						AST/VC vs noCL/VC						noCL/noVC vs noCL/VC						AST/noVC vs AST/VC						cogn. x cues			noCL x AST			noVC x VC			cogn. x cues
			AST		noCL		p-value		AST		noCL		p-value		noVC		VC		p-value		noVC		VC		p-value		F-ratio	p-value		F-ratio	p-value		F-ratio	p-value		F-ratio	p-value
	Velocity (m/s)	PD	0,73	(0,42)	0,92	(0,48)	0,000		0,72	(0,41)	0,85	(0,48)	0,000		0,92	(0,48)	0,85	(0,48)	0,824		0,73	(0,42)	0,72	(0,41)	0,503		4.01818	0.0594751		1.78667	0.189719		2.88317	0.0981391		3.1819	0.0828901
		HC	1,11	(0,21)	1,20	(0,23)	0,001		1,01	(0,14)	1,16	(0,16)	0,001		1,20	(0,23)	1,16	(0,16)	0,096		1,11	(0,21)	1,01	(0,14)	0,031		0.121017	0.732204
	Cadence (step/min)	PD	83,7	(21,5)	101,9	(19,8)	0,000		64,5	(27,0)	81,7	(31,2)	0,000		101,9	(19,8)	81,7	(31,2)	0,000		83,7	(21,5)	64,5	(27,0)	0,000		0.0370438	0.849418		0.472347	0.496313		8.42571	0.0062798		1.58262	0.216482
		HC	93,1	(12,2)	100,2	(4,75)	0,001		82,1	(11,0)	95,8	(8,65)	0,001		100,2	(4,75)	95,8	(8,65)	0,008		93,1	(12,2)	82,1	(11,0)	0,008		3.83461	0.0668228
	Stride length (m)	PD	0,91	(0,41)	0,97	(0,46)	0,000		1,25	(0,28)	1,33	(0,34)	0,012		0,97	(0,46)	1,33	(0,34)	0,012		0,91	(0,41)	1,25	(0,28)	0,003		8.87498	0.0077103		6.50965	0.0151214		9.75079	0.00352767		1.81803	0.18597
		HC	1,28	(0,25)	1,35	(0,26)	0,001		1,35	(0,14)	1,37	(0,17)	0,096		1,35	(0,26)	1,37	(0,17)	0,815		1,28	(0,25)	1,35	(0,14)	0,815		8.64836	0.00913612
	Stride time (s)	PD	1,15	(0,21)	1,07	(0,22)	0,000		1,55	(0,52)	1,38	(0,50)	0,003		1,07	(0,22)	1,38	(0,50)	0,000		1,15	(0,21)	1,55	(0,52)	0,000		0.442783	0.51378		3.35833	0.0751475		13.1458	0.000884331		0.590112	0.447386
		HC	1,11	(0,13)	1,11	(0,12)	0,031		1,25	(0,18)	1,18	(0,10)	0,001		1,11	(0,12)	1,18	(0,10)	0,008		1,11	(0,13)	1,25	(0,18)	0,000		7.48579	0.0140743
	Stride length COV	PD	18,0	(12,2)	4,45	(5,17)	0,000		13,7	(10,2)	3,51	(5,57)	0,000		4,45	(5,17)	3,51	(5,57)	0,041		18,0	(12,2)	13,7	(10,2)	0,263		0.742436	0.399626		2.67114	0.110899		0.430968	0.515689		0.226019	0.637364
		HC	8,67	(4,00)	2,16	(1,17)	0,000		6,30	(5,77)	2,12	(0,60)	0,001		2,16	(1,17)	2,12	(0,60)	0,815		8,67	(4,00)	6,30	(5,77)	0,481		4.69668	0.0447131
	Stride time COV	PD	10,4	(4,85)	4,31	(2,91)	0,003		10,7	(4,75)	5,05	(3,78)	0,000		4,31	(2,91)	5,05	(3,78)	0,041		10,4	(4,85)	10,7	(4,75)	1,000		0.197214	0.661996		1.04231	0.314096		0.902122	0.348546		0.00681742	0.934653
		HC	5,98	(2,50)	2,22	(0,53)	0,000		6,84	(2,54)	2,98	(1,60)	0,000		2,22	(0,53)	2,98	(1,60)	0,001		5,98	(2,50)	6,84	(2,54)	0,815		0.705307	0.412662
	nrFOG	PD	1	(3,00)	0.5	(4,50)	1		0	(0,00)	0	(0,00)	1		0.5	(4,50)	0	(0,00)	0.125		1	(3,00)	0	(0,00)	0.016		0.522	0.493		N/A	N/A		N/A	N/A		N/A	N/A
		PD (EO excl)	1	(0,75)	0	(1,00)	0.6875		0	(0,00)	0	(0,00)	1		0	(1,00)	0	(0,00)	0.25		1	(0,75)	0	(0,00)	0.031		0.097	0.766
	Percent time frozen	PD	1.39	(2,22)	0.28	(27,4)	0.727		0	(0,00)	0	(0,00)	1		0.28	(27,4)	0	(0,00)	0.125		1.39	(2,22)	0	(0,00)	0.016		0.134	0.725		N/A	N/A		N/A	N/A		N/A	N/A
		PD (EO excl)	1.11	(1,60)	0	(2,01)	1		0	(0,00)	0	(0,00)	1		0	(2,01)	0	(0,00)	0.25		1.11	(1,60)	0	(0,00)	0.031		0.843	0.394
	Numbers indicate median (interquartile range), and p-value Coefficient of variability (COV), Auditory Stroop Task (AST), Random Numbers Task (RNT), no additional cognitive load (noCL) condition, with (VC) or without visual cues (noVC), healthy controls (HC), persons with Parkinson's disease and freezing of gait (PD-FOG). 'PD (EO excl)': extreme outlier (PD19) excluded from analysis. N/A: not appl…
